# Supplementary material for: Understanding the intention to use bike-sharing system: A case study in Xi’an, China
Source: PLoS One. 2021 Dec 2;16(12):e0258790. doi: 10.1371/journal.pone.0258790 (PMC8638983; doi:10.1371/journal.pone.0258790)
Supplement: S1 Data — (XLS) [file pone.0258790.s004.xls]

## Sheet: Raw valid data2
Index_A	1-1	1-2	1-3	1-4	1-5	2-1	2-2	2-3	2-4	3-1	3-2	3-3	3-4	3-5	4-1	4-2	4-3	5-1	5-2	5-3	5-4	5-5	5-6	5-7	gender	Education	Agegroup	Occupation	income	frequency	distance	purpose
1	3	5	4	3	2	4	3	3	4	5	5	5	3	5	3	3	3	4	4	4	3	4	4	3	1	3	2	1	1	1	1	3
2	3	3	2	3	1	3	3	3	3	3	4	4	3	3	3	3	3	3	1	3	1	3	3	2	1	3	2	1	1	1	2	3
3	5	5	3	3	4	5	5	5	4	3	4	4	2	4	3	3	4	5	4	4	4	4	4	4	1	3	2	1	1	1	2	1
4	4	4	3	4	3	4	4	4	3	3	5	4	4	4	3	3	2	4	3	1	1	4	4	2	1	3	3	3	3	1	1	5
5	3	5	5	5	4	4	3	3	3	5	4	4	3	3	3	2	3	4	4	4	3	3	3	3	2	2	3	4	2	1	1	3
6	4	5	5	5	4	4	4	4	4	4	4	4	4	4	4	4	4	4	4	4	4	4	4	4	1	3	2	1	1	1	1	5
7	4	4	4	4	4	4	4	4	4	4	4	4	4	4	4	4	4	4	4	4	4	4	4	4	1	3	2	1	1	2	1	5
8	3	5	3	3	4	4	4	4	4	4	4	4	4	4	4	4	4	3	3	3	3	3	3	3	2	2	1	1	1	1	1	1
9	3	4	3	4	3	4	4	4	4	4	3	4	4	4	4	3	3	3	3	3	4	4	4	4	2	2	1	1	1	1	1	1
10	4	4	3	3	4	3	3	3	3	5	5	5	4	5	3	3	3	2	2	2	2	2	4	4	2	2	4	6	1	1	1	2
11	5	5	5	5	4	4	4	4	4	5	5	5	3	5	4	4	5	3	3	3	5	5	4	5	2	1	3	6	1	3	1	1
12	3	4	3	4	3	4	3	3	4	4	4	4	4	4	4	4	4	2	3	3	2	4	4	3	1	3	4	3	1	1	1	5
13	5	4	2	3	2	5	1	5	5	5	5	5	5	5	5	5	5	2	2	3	3	5	5	5	1	2	4	5	1	1	1	3
14	5	4	5	1	4	5	4	4	5	5	5	5	5	5	5	5	5	3	2	1	1	5	5	5	2	4	2	5	3	2	3	2
15	5	5	4	4	4	5	4	4	5	5	5	5	5	5	5	5	5	5	4	3	3	5	5	5	2	1	2	5	3	1	3	5
16	4	4	3	3	3	3	4	2	3	5	5	5	4	5	4	3	2	3	4	4	2	3	3	3	2	3	2	1	1	1	1	4
17	5	5	5	5	5	4	4	4	4	4	5	5	4	5	5	5	5	5	4	4	3	5	5	5	1	3	2	1	1	2	1	3
18	5	5	5	5	3	3	3	3	3	3	3	4	3	4	4	4	4	3	3	3	3	3	3	3	2	3	3	6	2	1	1	3
19	3	5	5	3	5	3	4	2	3	5	5	5	5	3	4	4	4	3	4	4	4	4	4	4	2	3	2	1	1	1	1	5
20	3	5	2	3	4	3	2	3	3	4	4	4	2	4	3	3	3	4	2	3	3	2	2	2	1	3	2	1	1	1	1	5
21	5	5	5	5	5	4	2	2	4	3	4	3	4	3	4	4	3	5	5	3	4	3	3	3	1	3	2	1	1	1	1	1
22	3	4	3	3	3	3	4	3	4	3	4	3	4	3	3	3	4	3	4	3	4	3	4	4	1	3	2	1	1	1	1	3
23	3	4	1	3	2	3	3	3	3	5	3	4	4	3	4	3	3	2	3	1	1	3	3	3	2	3	3	4	3	1	1	3
24	5	5	5	3	3	3	5	5	5	5	5	5	5	5	5	5	5	5	5	3	3	5	5	3	1	3	2	1	1	1	1	5
25	5	5	3	1	1	4	3	2	2	5	3	2	5	5	2	2	2	3	3	1	1	5	5	5	1	3	2	1	1	1	1	5
26	4	5	4	4	4	3	3	3	3	4	3	3	3	3	3	3	3	3	4	3	3	4	4	3	1	3	2	1	1	1	1	4
27	3	3	3	4	3	3	4	4	3	3	4	4	3	3	4	4	3	4	3	3	3	4	3	3	2	2	3	5	2	1	1	3
28	3	5	5	5	3	5	3	4	3	5	5	5	5	5	4	4	4	5	5	5	5	5	5	5	2	3	3	3	2	1	1	4
29	1	1	1	4	4	5	5	5	4	5	5	5	5	4	4	4	4	4	4	4	4	4	4	4	2	3	3	3	2	1	1	3
30	4	5	5	4	4	5	3	4	4	4	5	5	5	4	4	4	3	4	4	4	4	5	5	3	2	3	4	3	2	3	2	1
31	3	3	2	2	2	3	3	2	1	4	3	4	3	3	4	4	3	2	2	4	1	3	3	2	1	3	3	3	3	1	1	4
32	3	5	3	4	3	3	3	4	4	5	5	4	3	4	4	2	3	3	3	3	3	4	4	4	2	3	3	3	3	1	1	3
33	4	5	5	4	5	5	3	4	4	5	5	5	5	5	4	4	4	4	4	4	5	5	5	5	2	2	2	5	1	2	2	5
34	4	5	5	5	5	4	3	3	3	4	3	4	4	4	5	4	4	5	5	5	3	4	4	4	2	2	3	6	1	1	1	3
35	3	5	4	3	2	3	3	4	3	3	4	4	3	3	3	3	3	3	3	3	3	3	3	3	1	1	2	6	1	1	1	5
36	3	4	3	3	4	3	4	3	3	4	4	4	4	4	4	3	3	3	3	4	4	4	4	4	2	2	3	4	1	1	1	1
37	5	5	5	3	4	3	3	3	3	4	5	5	3	5	3	3	2	5	5	3	3	3	3	5	2	3	1	1	1	1	1	3
38	4	4	4	4	3	5	4	3	3	3	3	3	4	4	3	3	3	3	3	3	3	3	4	4	2	2	4	3	1	1	1	3
39	5	5	5	5	5	5	5	5	5	5	5	5	5	5	5	5	5	5	5	5	5	5	5	5	1	2	1	1	1	2	1	3
40	5	5	4	4	4	5	4	4	5	5	5	4	5	4	5	4	4	4	4	5	4	4	4	5	2	2	2	5	1	2	2	4
41	3	4	3	2	3	3	2	5	4	5	5	5	5	5	5	5	5	5	4	2	5	3	3	5	1	3	3	6	1	2	1	3
42	4	5	4	4	4	5	4	5	4	4	5	4	4	4	5	4	4	5	4	4	4	5	4	4	2	2	2	5	1	2	1	4
43	3	3	3	3	3	3	3	3	3	4	4	4	3	4	3	2	3	3	3	3	3	3	3	3	1	3	3	3	2	1	1	3
44	4	4	4	4	4	4	4	4	4	4	4	4	4	4	4	4	4	4	4	4	4	3	3	3	1	3	2	1	1	1	1	3
45	5	5	5	3	5	5	4	4	4	5	5	5	5	3	5	5	4	5	5	5	2	5	5	2	1	3	2	1	1	4	1	1
46	3	4	3	3	3	3	4	3	3	4	4	3	2	3	4	3	3	3	3	1	1	3	3	2	1	3	2	1	1	1	1	3
47	5	4	3	3	4	4	4	3	4	3	3	3	3	3	3	3	3	4	4	4	3	4	4	4	1	3	2	1	1	1	1	3
48	4	5	5	5	5	4	4	4	4	4	5	4	4	3	4	3	3	3	4	5	3	5	5	5	2	3	3	3	2	1	1	3
49	3	4	1	2	2	5	3	3	3	4	4	4	3	4	4	4	4	4	4	4	2	4	4	2	1	3	3	3	2	1	1	4
50	4	4	3	4	4	2	3	2	3	5	4	3	4	3	4	4	3	3	3	4	2	4	4	4	1	1	3	2	3	1	1	4
51	4	4	1	4	4	4	4	3	3	2	4	3	3	3	4	3	3	2	2	2	2	4	4	3	1	3	3	3	2	1	1	1
52	5	5	5	5	3	4	4	4	4	4	4	4	4	4	3	3	3	3	3	3	3	3	3	3	1	3	2	1	1	1	1	3
53	3	4	4	3	4	4	4	3	3	4	4	4	4	3	4	4	2	4	3	5	2	4	4	2	1	3	2	1	1	2	1	4
54	4	5	3	4	3	4	4	4	4	5	5	5	4	5	4	4	4	4	4	4	4	4	4	4	1	3	2	1	1	3	1	3
55	3	1	1	1	5	5	5	3	4	2	3	3	3	3	3	4	3	4	3	4	3	3	4	3	1	3	2	1	1	1	1	4
56	3	3	3	3	3	3	3	3	3	3	3	3	3	3	3	3	3	3	3	3	3	3	3	3	1	3	2	1	1	1	1	1
57	3	4	4	3	2	4	3	3	3	4	4	3	3	3	3	3	2	3	4	4	4	3	4	3	1	3	2	1	1	2	1	3
58	4	5	4	4	4	4	2	3	3	5	3	4	4	4	4	2	3	4	4	2	2	3	4	2	1	3	2	1	4	2	2	1
59	3	4	3	3	4	3	4	2	4	5	4	5	3	5	4	4	3	3	3	4	3	4	4	3	1	3	2	1	1	2	1	3
60	3	3	3	4	3	4	4	3	4	5	4	4	4	4	3	3	3	4	4	3	3	3	3	3	1	3	2	1	1	1	1	4
61	4	5	3	5	5	5	4	3	3	3	4	5	4	4	3	3	3	3	3	2	2	5	5	4	1	3	2	1	1	2	2	3
62	3	4	4	2	3	4	4	1	3	4	4	4	4	4	3	3	3	3	3	3	3	4	4	3	1	3	2	1	1	1	1	4
63	5	5	5	5	5	3	3	3	3	3	3	3	3	3	3	3	3	3	3	3	3	3	3	3	1	3	2	1	1	1	1	3
64	4	5	3	5	5	5	4	4	4	5	4	5	4	4	4	4	3	4	4	5	5	4	4	5	2	3	4	3	2	1	1	3
65	4	5	4	4	4	5	3	5	5	5	5	5	5	5	5	5	5	4	4	4	4	5	5	5	1	1	3	2	2	2	2	3
66	3	3	2	2	1	3	1	1	4	4	3	4	4	4	4	3	3	3	2	3	2	2	2	2	1	3	3	3	3	1	1	2
67	3	5	2	3	2	3	3	3	2	4	3	3	2	3	3	3	3	3	3	3	3	3	3	3	1	3	2	1	1	1	1	3
68	2	3	2	3	2	4	3	3	3	4	4	4	3	3	3	3	3	4	3	2	2	3	3	3	1	3	2	1	1	1	1	4
69	4	5	1	4	4	5	5	4	5	5	5	5	5	5	4	5	5	5	5	5	5	5	5	5	1	3	2	1	1	1	1	3
70	3	5	2	3	4	5	4	4	3	3	2	3	3	3	4	4	3	3	4	1	2	4	4	3	2	3	3	3	2	1	1	3
71	3	4	4	3	3	3	3	3	3	3	4	4	4	4	3	3	3	3	4	2	2	4	4	3	1	3	2	1	1	2	1	4
72	3	3	3	3	3	3	3	3	3	3	3	3	3	3	3	3	3	3	3	3	3	3	3	3	1	3	2	1	1	1	1	1
73	3	5	4	3	2	2	3	3	2	2	3	3	2	3	4	3	2	4	3	2	2	3	4	3	1	3	2	1	1	1	1	1
74	1	2	2	2	2	1	2	2	2	1	1	2	1	2	2	1	2	2	1	2	2	2	2	2	1	3	2	1	1	1	1	1
75	2	3	3	3	4	3	3	3	3	3	3	3	3	3	3	3	3	3	3	3	3	3	3	3	1	3	2	1	1	1	1	1
76	4	4	4	4	4	4	4	4	4	4	4	4	4	4	4	4	4	4	4	4	4	5	5	5	2	3	2	1	1	2	2	3
77	4	4	4	3	3	4	4	4	3	4	4	4	3	4	4	3	2	3	4	2	2	2	2	2	2	4	2	3	2	1	1	1
78	5	5	5	5	5	5	5	5	5	5	5	5	5	5	5	5	5	5	5	5	5	5	5	5	2	3	2	3	2	1	1	1
79	2	2	2	2	2	2	2	2	2	2	3	2	2	2	3	3	3	3	3	3	3	3	3	3	1	4	2	3	2	2	1	4
80	3	4	3	3	3	4	3	3	3	4	4	4	4	4	2	2	2	3	3	4	3	3	3	3	2	1	2	3	2	1	1	5
81	5	5	5	5	4	5	4	4	4	5	5	5	4	5	4	4	3	4	4	4	3	4	4	4	2	3	3	3	2	1	1	3
82	3	4	4	4	4	3	4	4	3	4	4	5	4	3	4	3	3	3	3	4	4	4	4	4	2	3	3	3	2	1	1	4
83	3	3	2	2	2	3	2	2	3	4	3	3	2	3	3	3	2	2	1	1	1	2	2	2	2	3	2	1	1	1	1	3
84	3	4	3	3	3	3	3	3	3	3	3	3	3	3	3	4	3	3	4	3	4	3	4	3	1	3	2	1	1	1	1	3
85	4	4	4	3	4	4	3	4	3	3	4	3	3	4	4	3	4	3	4	3	4	3	4	3	1	2	2	3	3	4	1	3
86	5	5	5	5	5	5	4	4	4	5	5	5	4	4	4	4	3	4	4	4	4	4	4	5	2	3	3	3	2	1	1	1
87	3	4	4	4	4	4	4	4	4	4	4	4	3	3	4	4	4	5	5	4	4	2	5	5	2	3	2	1	1	1	1	2
88	4	4	4	3	3	4	3	4	4	5	5	4	4	4	4	4	2	3	3	1	1	3	3	3	1	3	2	1	1	1	2	3
89	5	5	5	4	4	4	5	4	4	5	5	4	4	4	5	4	5	5	4	5	5	4	5	4	1	3	2	1	1	1	1	2
90	5	5	5	5	5	5	5	5	5	5	5	5	5	5	5	5	5	5	5	5	5	5	5	5	1	2	3	3	2	2	1	3
91	5	5	4	4	3	3	1	2	3	3	3	3	3	2	4	4	3	3	3	2	2	4	4	3	1	3	3	2	2	1	1	4
92	2	4	2	2	1	3	4	3	3	2	3	3	3	3	3	3	4	4	3	4	2	3	3	2	2	3	2	4	2	1	1	5
93	4	4	4	4	4	3	3	3	3	3	3	3	3	3	3	3	3	3	3	3	3	3	3	3	1	3	3	3	3	1	1	3
94	4	5	5	5	5	5	5	5	5	5	5	5	5	5	4	4	4	5	5	5	5	5	5	5	2	3	3	3	3	2	1	5
95	3	4	3	4	3	3	2	4	3	4	4	4	3	5	3	4	4	3	4	4	4	4	4	4	2	3	3	3	4	1	1	1
96	5	5	5	5	4	5	5	4	5	5	5	5	5	5	4	3	4	5	5	5	5	5	5	3	1	3	2	1	1	2	1	3
97	4	4	3	3	4	4	4	3	4	3	4	3	3	4	3	2	2	4	3	4	3	3	4	2	1	3	2	1	1	1	1	5
98	4	3	3	2	3	4	4	4	2	3	3	3	4	3	4	4	2	4	4	4	4	3	4	4	1	3	2	1	1	2	1	1
99	2	2	1	1	2	3	3	3	3	4	4	4	4	3	4	3	2	3	3	1	1	3	2	1	2	3	2	3	4	1	1	3
100	3	3	3	2	3	3	3	3	3	3	3	3	3	3	4	3	2	4	4	4	3	3	3	3	2	4	2	3	2	1	1	1
101	4	5	4	4	4	5	4	4	4	5	5	5	4	5	4	4	4	4	3	5	2	5	5	5	1	3	3	4	3	1	1	1
102	4	5	3	3	4	4	3	2	4	4	4	4	4	3	3	2	3	3	3	4	3	4	4	3	2	1	3	6	3	1	1	1
103	3	4	4	2	3	4	4	4	4	4	5	5	5	5	4	4	3	3	3	1	2	4	4	1	2	1	2	3	2	1	1	4
104	3	5	5	5	5	3	3	3	3	1	5	2	5	3	5	1	3	2	2	5	5	5	5	5	2	3	3	3	2	1	1	1
105	3	4	3	3	3	4	3	4	3	3	3	3	5	5	4	3	3	5	5	5	5	5	5	5	2	3	3	4	4	2	1	1
106	2	5	5	5	5	5	5	5	5	5	5	5	5	5	5	5	4	5	5	5	5	5	5	5	1	3	3	3	4	1	2	1
107	3	4	2	3	2	3	3	3	3	3	4	4	5	4	3	3	3	4	4	4	4	3	3	3	1	3	2	1	1	2	1	5
108	3	3	3	3	4	3	3	3	3	4	3	4	4	4	4	3	3	4	3	3	4	3	3	3	1	1	2	1	1	2	1	3
109	3	4	4	3	3	3	4	3	3	5	5	5	3	3	4	3	3	4	4	3	3	3	3	3	2	3	2	1	1	1	1	3
110	3	4	5	3	4	4	4	4	4	3	3	3	3	3	3	3	3	4	4	2	2	3	3	5	2	4	2	1	1	1	1	1
111	3	4	3	2	3	3	1	3	3	4	4	4	4	3	3	3	2	3	3	4	3	4	4	3	2	1	3	3	3	2	1	4
112	3	3	3	3	3	4	4	4	4	4	4	4	4	4	4	4	4	3	3	4	4	4	4	3	1	1	2	1	1	1	1	5
113	3	4	5	4	2	4	4	4	4	3	4	3	5	2	4	2	3	5	4	5	5	5	5	5	2	4	2	1	1	3	1	1
114	4	4	4	4	4	4	4	2	3	4	3	4	4	2	5	4	3	5	4	2	3	5	5	4	1	3	2	1	1	2	1	4
115	3	4	3	3	3	3	3	3	3	4	4	4	3	4	4	4	3	3	3	4	4	4	4	3	1	4	2	1	1	1	1	3
116	3	4	4	3	3	4	3	4	3	4	4	4	4	3	4	3	4	4	4	4	3	4	4	4	1	3	2	1	1	1	1	4
117	4	5	5	4	3	4	4	3	4	4	3	2	4	4	4	3	3	4	3	3	4	3	4	3	2	4	2	1	1	1	1	2
118	4	3	1	3	1	3	1	3	5	2	2	3	2	2	2	3	2	2	3	2	2	3	2	2	1	4	2	1	1	1	1	4
119	3	3	1	1	2	3	2	2	3	3	4	3	3	2	3	2	1	2	3	4	1	3	3	1	1	1	3	3	3	1	1	5
120	5	5	5	3	4	5	5	5	5	5	5	5	5	5	5	5	5	5	5	5	5	5	5	5	2	3	3	6	2	1	1	5
121	3	5	4	3	4	4	4	4	3	4	5	5	4	4	4	4	4	3	3	3	3	3	3	3	2	3	3	6	1	1	1	5
122	3	4	4	3	3	4	4	4	4	5	5	5	5	5	4	4	4	3	3	3	3	4	4	4	1	3	2	1	1	1	1	5
123	5	5	5	5	5	3	3	3	3	3	3	3	3	3	3	3	3	3	3	3	3	3	3	3	1	3	2	1	1	2	1	3
124	5	5	4	5	4	4	3	4	4	5	5	5	5	5	4	3	4	3	3	3	3	5	5	5	2	2	3	3	1	1	1	3
125	2	1	2	2	2	3	3	3	3	3	3	3	2	3	3	3	3	2	2	1	1	1	1	1	1	3	2	1	1	1	1	3
126	4	4	4	4	3	4	3	3	3	4	4	3	3	3	4	4	4	3	3	3	3	4	3	4	1	3	4	3	2	1	1	3
127	3	4	4	3	3	3	2	3	3	3	3	3	3	4	3	3	3	3	4	1	1	3	4	3	1	3	2	1	1	1	1	1
128	3	5	4	3	3	3	3	3	3	4	4	4	4	3	3	4	4	3	3	1	2	4	5	4	2	3	2	1	1	1	1	3
129	3	3	3	2	3	3	3	2	3	2	4	4	3	3	4	4	3	3	3	2	2	3	3	3	1	3	2	1	1	1	1	4
130	4	5	3	3	5	4	3	4	3	4	4	4	4	4	3	3	3	4	4	2	2	4	4	4	1	3	2	1	1	1	1	5
131	4	1	1	3	2	3	2	3	3	4	4	4	3	4	3	3	3	3	3	1	2	4	4	4	1	3	3	6	3	1	2	2
132	4	4	4	4	5	4	4	4	4	4	4	3	3	3	4	4	3	4	4	4	4	4	4	4	2	3	2	3	2	1	1	1
133	4	4	4	4	4	5	5	5	5	5	5	5	5	5	5	5	5	5	5	5	5	5	5	5	2	2	3	5	2	4	1	1
134	3	4	3	2	4	5	5	3	5	5	5	5	5	5	5	1	3	2	2	3	1	4	5	3	1	3	3	4	4	1	1	4
135	1	1	1	1	1	1	1	1	1	1	1	1	1	1	1	1	1	1	1	1	1	1	1	1	1	3	3	6	1	1	1	1
136	4	5	1	3	2	3	3	3	3	3	4	4	4	3	3	3	3	2	2	2	2	2	2	2	2	3	2	5	3	1	1	3
137	3	4	4	3	4	4	4	3	3	4	3	4	3	4	3	3	3	4	4	4	3	3	4	3	1	3	2	1	1	1	1	3
138	3	4	3	4	2	3	3	3	3	3	3	3	3	3	3	3	3	3	3	3	3	3	3	3	1	3	2	1	1	1	1	3
139	3	3	3	3	3	3	3	3	3	3	3	3	3	3	3	3	3	3	3	3	3	3	3	3	1	3	2	1	1	2	1	3
140	3	4	5	5	5	4	3	2	3	3	3	4	5	5	4	3	3	5	4	3	2	5	5	4	1	3	2	1	1	2	1	3
141	3	3	2	2	3	3	2	2	3	4	4	4	3	3	3	3	3	5	5	5	2	5	5	5	1	3	2	1	1	1	1	3
142	4	4	4	4	4	4	4	4	4	4	4	4	4	4	4	4	4	4	4	4	4	4	4	4	1	3	2	1	1	2	3	3
143	3	4	4	4	4	3	4	3	3	4	4	4	3	4	4	4	3	4	4	3	4	4	4	4	2	3	2	1	1	1	1	5
144	4	4	4	5	4	4	3	3	4	4	4	4	4	5	4	3	4	3	4	4	4	4	4	4	1	1	3	3	2	1	1	1
145	4	5	4	4	4	4	4	4	4	3	3	3	4	3	4	4	4	4	4	4	4	4	4	4	1	1	3	3	2	1	1	1
146	4	5	3	3	4	2	4	3	2	5	5	5	4	2	3	2	3	3	3	1	1	4	5	5	1	3	3	6	3	2	1	3
147	3	2	2	2	2	4	4	4	4	3	3	4	3	2	3	3	3	3	3	3	3	3	3	3	2	3	3	6	3	1	1	3
148	1	1	1	1	1	4	3	3	3	5	4	4	5	4	4	4	3	3	3	4	3	4	4	4	2	4	3	3	2	1	1	1
149	4	4	4	4	4	3	3	3	3	4	4	4	4	4	3	2	2	4	4	4	4	4	4	4	2	1	2	3	3	3	1	1
150	5	4	1	3	4	4	4	3	3	4	5	5	5	3	3	3	3	3	3	3	3	3	3	3	1	1	3	4	4	1	1	2
151	3	2	2	1	4	2	1	1	2	1	3	4	1	1	2	1	3	4	5	4	4	4	3	1	2	3	2	1	2	1	1	4
152	3	4	4	3	3	4	3	4	2	2	4	3	3	3	5	2	2	5	4	1	5	4	4	1	1	3	2	1	1	1	1	3
153	3	4	4	3	4	3	4	3	4	3	4	3	4	4	4	3	3	3	3	3	3	4	4	3	1	3	3	4	3	2	1	4
154	3	2	4	2	3	4	5	5	5	5	4	4	5	3	5	5	5	5	1	5	5	5	5	5	1	1	3	5	3	1	1	3
155	4	4	3	3	3	3	3	3	3	2	3	3	4	3	3	2	3	4	3	4	2	4	4	3	2	3	3	5	2	1	1	4
156	4	4	4	5	4	4	4	4	4	4	4	4	4	4	4	4	4	4	4	4	4	4	4	4	2	3	3	4	2	1	1	5
157	2	4	3	3	3	4	4	4	4	4	4	4	4	4	4	4	4	4	4	4	4	4	4	4	2	2	3	5	1	4	1	1
158	4	5	4	4	4	4	3	4	4	4	4	4	4	4	4	3	4	4	4	4	4	4	4	4	2	1	2	3	2	2	1	4
159	3	4	2	3	3	3	3	3	3	3	4	4	2	3	4	3	3	3	3	2	2	2	2	2	2	1	3	3	2	1	1	4
160	3	4	3	3	3	1	1	1	1	3	3	3	3	3	3	3	3	3	3	3	3	3	3	3	1	1	2	6	3	1	1	1
161	3	4	1	3	4	3	3	3	3	4	3	3	3	3	3	3	3	3	3	3	2	3	3	3	2	2	2	6	1	1	1	3
162	3	1	3	4	5	4	4	3	4	5	5	5	5	5	4	4	4	4	4	4	3	4	4	4	2	1	3	6	1	2	1	4
163	4	4	5	5	5	3	3	3	3	5	4	4	3	4	3	3	3	3	3	3	3	3	3	3	2	3	2	6	2	1	1	4
164	2	1	2	1	1	2	2	2	1	1	1	1	2	1	3	1	3	2	2	4	5	1	1	1	2	3	3	5	3	1	1	1
165	4	5	2	4	4	4	4	3	4	4	5	5	4	4	4	3	3	3	3	5	3	5	4	4	2	3	2	3	2	1	1	3
166	4	4	4	3	4	3	3	3	3	4	4	4	4	4	3	3	3	2	2	1	1	4	4	4	2	1	3	3	2	1	1	4
167	5	5	2	3	3	4	4	4	3	3	3	3	3	3	4	3	3	2	3	2	2	3	3	3	2	3	3	3	2	1	1	4
168	4	5	4	3	3	3	3	3	3	3	3	3	3	3	3	3	3	3	3	2	2	4	5	3	1	3	3	3	3	1	1	4
169	3	3	3	2	2	3	4	3	3	2	3	4	4	3	4	4	4	3	3	3	3	4	4	3	2	4	3	3	3	1	1	4
170	3	5	3	3	3	3	3	2	3	3	3	3	3	3	3	3	3	2	3	1	3	5	5	5	1	3	3	3	3	1	1	3
171	2	3	3	3	4	4	4	3	4	4	4	5	4	4	4	4	4	4	4	4	3	3	4	3	1	3	2	6	2	2	1	1
172	4	5	4	3	3	3	3	3	4	4	4	4	4	4	4	4	4	5	4	4	4	4	4	4	2	3	3	3	2	1	1	1
173	4	4	3	2	3	4	3	3	3	3	3	3	4	3	2	2	2	2	4	1	1	2	3	2	2	4	3	3	2	1	1	5
174	4	4	4	4	4	4	3	4	3	4	4	4	4	4	4	4	4	3	4	4	3	4	5	5	2	3	3	3	2	2	1	1
175	3	4	4	3	4	4	3	3	3	4	4	4	4	4	4	4	3	4	4	4	4	4	4	4	2	3	3	4	3	2	1	4
176	4	5	4	4	4	4	4	4	3	5	4	4	4	4	3	3	3	3	3	3	3	4	4	4	1	3	3	4	4	2	1	5
177	3	4	3	3	3	4	4	4	4	4	4	4	4	4	3	3	3	3	3	3	3	3	3	3	2	2	2	4	3	3	1	1
178	3	4	3	3	3	4	4	4	4	4	4	4	4	4	4	4	4	3	3	5	4	5	5	5	2	2	2	4	3	3	1	1
179	5	5	5	5	4	4	3	4	3	4	4	4	4	4	3	3	3	3	3	3	3	1	5	4	2	3	3	2	2	3	1	1
180	1	1	1	1	2	2	5	1	4	1	2	2	5	1	4	2	3	2	2	4	1	3	3	1	1	3	3	4	4	1	1	5
181	3	4	2	3	3	4	3	3	3	3	3	3	3	4	3	3	3	3	3	3	3	3	3	3	2	3	3	3	2	1	1	5
182	2	1	2	2	2	2	2	2	2	2	2	2	2	2	2	2	2	2	2	2	2	2	2	2	1	3	2	1	1	1	1	3
183	4	4	4	3	3	4	4	4	4	4	4	4	4	4	4	4	4	4	4	4	4	4	4	4	1	3	2	1	1	1	1	1
184	2	1	1	2	1	4	3	3	3	3	4	3	4	3	3	3	3	3	3	4	5	4	4	4	1	3	2	1	1	2	1	5
185	5	4	4	4	4	3	4	4	4	3	3	4	3	3	4	3	4	3	4	4	4	4	4	4	1	3	2	1	1	2	2	5
186	5	5	5	5	5	3	4	4	4	4	4	4	4	3	4	3	4	4	4	3	3	4	3	4	1	3	2	1	1	1	1	1
187	3	4	4	3	3	3	3	1	3	4	3	4	3	4	3	3	3	3	4	3	3	4	4	3	1	3	2	1	1	1	1	4
188	4	5	2	3	5	3	3	3	3	4	4	4	4	4	4	4	4	4	4	4	4	4	4	4	1	3	2	1	1	2	2	1
189	3	5	4	4	4	3	3	3	3	3	3	3	4	4	3	4	3	3	4	3	3	3	2	3	1	3	2	1	1	1	1	5
190	4	4	3	3	4	4	3	3	3	4	4	4	4	4	4	4	4	4	4	4	4	4	4	4	2	4	3	3	2	1	1	1
191	5	5	5	3	3	3	4	3	3	4	4	4	4	3	3	3	3	4	4	3	3	4	4	4	2	1	2	3	2	1	2	4
192	3	3	4	3	2	3	2	2	3	2	5	2	2	2	4	2	2	2	2	2	3	3	3	2	1	3	2	1	1	1	1	1
193	5	2	2	3	2	5	5	3	3	3	3	3	2	2	4	1	1	5	5	1	1	5	5	1	1	1	2	3	3	1	1	2
194	5	5	5	5	5	4	4	4	4	4	4	4	4	4	3	3	3	3	3	3	3	3	3	3	1	3	3	4	4	3	2	1
195	3	3	4	4	4	3	3	3	3	4	3	3	3	3	3	3	3	3	3	3	3	3	3	3	1	3	2	3	3	2	1	1
196	3	4	3	3	4	4	4	4	4	4	3	3	5	4	3	3	2	3	3	4	3	3	3	3	2	4	3	4	3	1	1	4
197	3	4	3	4	3	3	3	3	3	4	4	4	3	4	3	3	3	4	4	4	3	4	4	4	2	3	3	4	3	1	2	3
198	3	3	3	2	2	4	4	3	3	3	4	3	2	2	2	3	2	4	3	3	3	2	2	2	1	3	3	4	3	1	1	4
199	5	5	5	5	5	5	5	1	5	5	5	5	5	5	5	5	5	5	5	5	5	5	5	5	1	3	2	3	3	1	3	1
200	1	4	1	3	3	4	4	3	3	2	3	4	3	1	4	3	3	3	1	5	2	4	5	3	2	3	3	3	2	1	1	1
201	3	5	5	4	5	4	4	4	4	5	5	5	4	5	5	5	3	3	3	4	4	5	5	5	1	3	3	4	3	4	1	1
202	3	4	4	4	4	4	4	4	4	4	4	4	4	4	4	4	4	4	4	4	4	4	4	4	1	3	3	3	4	1	1	3
203	3	4	3	3	3	4	4	4	4	4	5	5	4	4	3	3	3	3	4	4	4	3	3	3	1	3	2	1	1	1	1	3
204	5	5	5	5	5	5	1	3	4	5	5	5	5	5	3	4	4	4	4	4	1	4	4	4	2	3	3	4	3	1	1	3
205	3	4	2	3	4	4	4	3	4	4	4	4	4	3	4	4	4	4	2	4	3	4	4	3	2	4	3	4	3	1	1	3
206	4	5	1	3	3	4	4	4	3	2	4	3	2	2	4	4	3	2	2	1	1	2	2	3	2	4	3	3	3	1	1	1
207	4	5	4	4	4	3	3	3	3	4	4	4	4	4	4	4	4	4	4	4	4	4	5	4	2	3	3	3	3	1	1	1
208	3	4	2	2	3	4	4	3	4	2	4	3	4	3	3	2	3	2	2	1	1	3	3	2	1	3	3	2	4	1	1	4
209	3	3	3	3	3	3	3	3	3	3	5	5	3	3	5	5	5	3	3	3	3	4	4	4	1	3	3	6	2	1	1	1
210	4	5	5	5	5	5	5	5	5	5	5	5	5	5	5	5	5	5	5	5	5	5	5	5	1	3	2	5	4	3	1	3
211	1	1	2	3	2	5	5	5	4	2	1	2	2	3	1	2	3	2	3	2	1	3	2	3	1	1	3	4	2	3	2	1
212	1	1	1	1	3	2	2	3	3	4	4	4	2	3	4	4	4	4	4	3	3	3	4	4	2	1	2	3	2	1	1	4
213	3	3	3	3	3	3	3	3	3	3	3	3	3	3	3	3	3	3	3	3	3	3	3	3	1	3	2	6	1	1	2	3
214	3	5	1	3	3	3	3	3	3	3	3	3	3	3	3	3	3	3	3	3	3	3	3	3	1	3	2	1	1	1	1	1
215	3	4	3	3	3	3	3	3	3	3	3	3	3	3	3	3	3	3	3	3	3	3	3	3	1	3	2	1	1	2	1	1
216	5	5	4	5	4	3	3	3	3	4	4	4	4	4	3	3	3	4	3	4	4	4	4	3	1	3	2	1	1	1	1	2
217	4	4	4	3	4	4	4	4	4	4	4	4	4	4	4	4	4	4	4	4	4	4	4	4	1	3	2	1	1	1	1	5
218	4	4	4	4	3	4	4	3	3	4	3	3	4	4	3	3	4	4	4	3	3	4	4	4	1	3	2	1	1	1	1	3
219	4	4	2	2	3	4	3	3	4	3	3	3	4	3	5	3	3	3	3	3	3	4	4	4	1	3	2	1	1	1	1	4
220	4	4	3	3	4	4	4	3	4	4	4	4	4	4	3	4	3	4	3	4	2	4	4	3	1	3	2	1	1	4	1	4
221	3	3	4	3	3	3	3	3	3	4	4	4	4	4	3	3	3	3	3	3	3	3	3	3	1	3	2	1	1	1	1	3
222	5	5	5	5	5	4	3	4	3	4	5	4	3	2	4	5	4	4	3	5	5	4	4	3	1	4	2	1	4	1	1	1
223	4	4	3	3	3	4	3	2	3	2	4	4	2	3	5	4	3	5	5	4	3	3	3	3	1	3	2	1	1	1	1	5
224	4	5	5	5	5	2	3	3	3	3	3	3	3	3	3	3	3	3	3	3	3	3	3	3	1	3	2	1	1	1	1	1
225	3	4	4	3	4	5	2	3	4	5	4	4	5	4	4	4	4	3	3	3	3	5	5	4	1	3	3	6	2	2	2	1
226	4	5	4	5	5	4	3	3	3	3	3	3	3	3	4	4	4	4	4	4	3	4	4	3	2	3	2	1	1	1	1	3
227	3	4	4	3	2	4	3	3	3	4	4	4	3	4	4	3	3	4	3	3	2	4	4	3	1	3	2	1	1	1	1	3
228	3	3	3	3	3	3	3	3	3	3	3	3	3	3	3	3	3	4	4	4	4	3	3	3	1	3	2	1	1	1	1	3
229	3	4	4	2	4	3	3	3	3	4	4	4	2	2	4	4	3	5	4	1	1	5	5	1	1	1	2	1	1	1	1	3
230	5	4	5	4	5	5	4	3	5	5	5	5	5	5	4	4	4	5	4	5	4	5	5	5	1	3	2	1	1	3	1	2
231	2	3	2	2	3	3	4	2	3	4	4	4	3	3	3	3	3	4	4	2	2	4	4	3	1	3	2	1	1	1	1	3
232	3	5	4	3	4	4	3	4	3	4	5	4	3	4	2	3	3	3	3	2	3	4	4	4	1	3	2	1	1	2	2	3
233	4	5	3	3	3	3	3	2	3	4	4	4	2	4	4	4	3	4	3	3	2	3	4	3	1	3	2	1	1	1	1	4
234	3	2	2	3	2	3	4	4	3	4	4	3	3	3	3	3	3	3	4	4	3	3	4	3	1	3	2	1	1	1	1	2
235	3	3	3	3	3	3	3	3	3	3	3	3	3	3	3	3	3	3	3	3	3	3	3	3	1	3	2	1	1	1	1	1
236	2	2	2	2	2	3	4	4	3	3	4	4	3	4	4	3	3	4	4	4	2	3	3	3	1	3	2	1	1	1	1	4
237	4	5	3	3	4	4	4	4	3	4	4	4	3	4	3	3	3	4	4	3	3	4	4	4	1	3	2	1	1	2	1	5
238	4	4	4	3	4	4	3	4	3	4	4	5	4	4	4	3	4	4	3	4	4	4	4	4	1	3	2	1	1	2	1	3
239	3	5	4	4	4	4	4	4	4	4	4	4	3	4	4	4	4	4	4	3	3	4	4	4	2	3	2	4	2	4	2	1
240	3	3	3	2	4	4	4	3	3	3	3	3	3	3	2	3	3	3	3	3	3	3	3	3	1	3	2	1	1	1	1	1
241	3	3	3	3	3	3	3	3	3	3	3	3	3	3	3	3	3	3	3	3	3	3	3	3	2	3	2	1	1	1	1	1
242	3	4	4	3	3	3	3	3	4	3	3	3	3	3	4	4	3	4	3	4	2	4	4	3	1	3	2	1	1	1	1	4
243	3	4	4	4	4	4	3	3	4	4	5	4	4	4	5	5	3	3	3	2	2	4	4	3	1	3	2	1	1	1	1	4
244	5	5	5	2	4	4	4	4	5	4	5	4	3	5	5	5	5	2	5	3	4	5	5	3	1	1	1	1	1	4	1	1
245	4	4	4	3	5	4	4	4	3	4	4	4	4	4	4	4	4	4	4	1	4	4	4	4	2	3	2	1	1	4	2	5
246	3	4	3	3	4	3	3	3	3	3	3	3	3	3	4	4	3	4	4	4	3	4	4	3	1	3	2	1	4	2	1	3
247	3	4	3	3	3	3	3	3	3	3	3	3	3	3	3	3	3	3	3	3	3	3	3	3	1	3	2	1	1	1	1	1
248	4	5	3	3	2	4	5	4	3	3	5	4	4	3	4	4	3	3	1	1	1	3	3	4	2	3	2	1	1	1	1	3
249	5	5	5	5	5	4	4	4	4	4	4	4	4	4	3	3	3	3	3	3	3	3	3	3	1	3	2	1	1	2	1	1
250	5	5	5	3	5	5	5	5	5	5	5	5	5	5	5	4	4	4	4	4	4	4	4	5	1	3	2	1	1	3	1	1
251	5	5	2	4	4	3	5	3	4	4	4	4	3	5	4	4	3	2	2	1	1	5	5	5	2	2	4	6	1	1	2	3
252	4	4	4	3	3	4	3	3	3	3	4	4	3	4	4	4	4	4	4	4	3	4	4	4	1	3	2	1	1	2	1	5
253	3	3	3	3	3	3	3	3	3	3	4	4	3	4	3	3	3	3	3	3	3	3	3	3	1	3	2	1	3	1	2	3
254	3	5	4	3	4	4	4	3	3	2	4	4	3	3	5	5	5	4	3	4	1	4	4	4	1	3	2	1	1	1	1	4
255	2	3	3	3	3	5	5	4	4	4	5	5	5	5	4	3	4	4	3	4	4	3	4	3	2	3	2	1	1	1	1	4
256	3	4	4	3	3	4	3	3	3	3	3	3	5	3	3	3	3	5	5	5	3	5	5	4	1	3	2	1	1	4	1	4
257	3	3	3	3	3	3	3	3	3	3	3	3	3	3	3	3	3	3	3	3	3	3	3	3	1	3	2	1	1	2	1	1
258	3	5	3	3	3	3	3	3	3	3	3	3	3	3	3	3	3	3	3	3	3	3	3	3	1	3	2	1	1	1	1	1
259	2	4	3	4	3	4	4	3	4	4	4	4	3	3	3	3	3	3	3	3	3	3	3	3	1	3	2	1	1	1	1	3
260	4	4	3	3	2	3	3	4	4	4	4	4	4	4	3	4	3	4	3	5	5	4	5	5	1	3	2	1	1	1	1	1
261	4	4	4	3	3	4	3	3	3	4	4	4	4	4	4	4	4	4	4	4	3	4	4	2	1	3	2	1	1	2	1	3
262	3	3	3	3	3	2	2	2	3	3	3	3	3	3	3	3	3	4	4	4	3	3	4	3	2	3	2	1	1	1	1	3
263	3	4	3	3	4	4	4	3	3	3	3	3	4	3	3	3	3	2	2	4	3	4	4	4	2	3	2	1	1	2	1	4
264	4	5	4	4	4	5	4	4	4	4	3	4	4	4	4	4	4	4	4	4	4	4	4	4	1	3	2	1	1	2	2	5
265	5	5	3	3	3	4	3	3	3	4	5	4	4	4	4	4	3	4	3	3	3	3	3	3	1	3	2	1	1	1	1	3
266	3	3	3	3	4	2	2	3	3	3	4	4	3	3	3	3	3	3	3	1	1	3	3	3	1	3	2	1	1	4	3	1
267	3	3	3	3	3	2	2	3	3	3	4	4	3	4	3	3	3	3	3	1	3	3	3	3	1	3	2	1	1	4	3	1
268	4	4	3	4	3	3	3	3	3	3	4	4	3	3	3	3	3	4	4	1	3	4	4	4	1	3	2	1	1	1	1	3
269	4	4	4	4	4	4	4	4	4	4	4	4	4	4	4	4	4	4	4	4	4	4	4	4	1	3	2	1	1	2	1	1
270	4	5	3	5	5	5	3	5	3	3	3	4	3	4	5	3	2	5	5	5	4	5	5	4	1	3	2	1	1	2	1	1
271	3	3	4	2	3	4	3	3	3	4	4	4	3	3	4	4	4	3	3	5	3	4	5	3	1	3	2	1	1	3	1	1
272	5	4	4	3	4	3	4	1	3	4	3	4	2	4	3	3	2	3	2	2	3	2	3	4	1	3	2	1	1	1	1	1
273	3	3	4	4	4	5	4	4	2	3	4	3	4	4	2	4	2	2	4	2	4	3	4	2	1	1	1	1	1	2	1	1
274	5	5	3	5	5	5	3	3	3	5	5	5	5	5	4	4	4	5	5	5	5	5	5	4	2	1	3	3	3	2	1	1
275	4	4	4	3	5	3	4	3	3	3	5	4	3	3	4	3	2	2	2	1	1	3	3	3	2	4	2	3	3	1	1	4
276	3	5	5	3	3	4	4	3	3	5	5	5	5	5	4	1	2	4	3	1	1	4	4	3	2	4	3	3	1	1	1	4
277	4	4	4	3	2	4	4	4	4	4	4	4	4	2	4	4	4	4	4	4	4	4	4	4	2	1	3	3	2	1	1	4
278	3	3	2	2	3	4	3	3	3	3	2	3	4	3	4	2	2	4	4	4	4	4	4	3	1	3	3	6	4	2	1	5
279	4	4	4	4	4	4	4	4	4	4	4	4	4	3	3	3	3	3	3	3	3	4	4	4	1	3	3	3	3	1	1	3
280	3	5	2	4	3	3	2	4	3	4	4	4	4	4	3	3	3	3	3	3	2	4	4	4	2	4	3	6	3	1	1	1
281	1	3	1	1	2	4	4	3	3	3	4	4	4	1	4	4	4	3	2	4	1	4	4	2	2	3	3	3	2	1	1	1
282	5	5	2	3	3	4	4	4	4	1	4	4	4	3	2	2	3	4	4	4	3	4	4	4	2	3	3	4	3	2	1	1
283	4	5	4	4	5	4	4	4	4	4	4	4	4	4	4	4	4	4	4	2	2	4	4	4	2	3	2	6	1	1	1	4
284	4	5	3	3	4	4	5	5	5	5	4	5	5	4	4	5	4	5	4	5	4	4	4	3	1	3	3	3	2	1	1	1
285	5	5	5	2	4	4	4	4	4	4	4	3	4	3	3	3	3	3	3	3	3	4	4	4	2	4	3	6	3	1	1	5
286	3	5	5	5	5	4	4	2	3	3	4	4	3	4	3	3	3	4	4	4	4	3	3	3	2	3	3	4	4	1	1	5
287	4	3	3	3	3	3	3	3	4	3	4	4	3	3	2	3	3	3	3	2	3	2	2	3	1	3	3	4	3	1	2	1
288	4	4	4	4	4	3	2	3	2	2	2	3	2	3	3	2	2	2	2	3	2	3	2	2	1	4	2	3	3	2	1	4
289	4	4	4	2	4	5	4	3	3	3	4	4	3	4	4	3	3	3	3	5	2	4	5	4	1	3	3	3	3	1	1	4
290	4	5	4	3	3	4	3	2	1	4	5	4	4	3	4	3	2	4	3	4	5	5	4	3	1	1	3	4	2	4	1	1
291	3	4	4	4	4	3	4	4	5	4	3	4	4	3	3	3	3	3	3	4	3	3	4	3	1	2	2	4	3	2	2	1
292	3	3	2	2	3	1	3	2	3	2	4	4	4	3	1	2	2	5	5	3	1	4	4	4	1	1	2	5	4	1	1	4
293	3	3	3	2	3	3	3	3	3	3	3	3	3	3	3	3	3	3	3	3	3	3	3	3	1	3	2	1	1	1	1	4
294	4	4	3	3	3	4	4	4	3	3	4	3	3	3	4	4	3	4	4	4	3	4	4	4	1	3	2	1	1	1	1	4
295	3	4	3	3	4	3	4	3	3	4	3	4	3	3	3	3	3	3	2	3	3	3	3	2	2	3	2	1	1	1	1	4
296	3	5	3	1	5	5	5	5	5	5	5	5	5	5	5	3	3	5	5	5	5	5	5	5	1	3	2	1	1	2	2	1
297	3	5	5	5	5	4	4	3	3	5	5	4	3	4	4	4	4	4	4	5	4	5	5	3	1	3	2	1	1	2	1	3
298	4	5	5	4	4	4	4	4	4	5	4	4	3	4	4	4	4	4	4	4	2	4	4	4	1	3	2	1	1	1	1	3
299	5	5	5	5	5	4	4	3	5	5	4	5	4	4	4	5	4	4	5	4	4	4	4	5	1	3	2	1	1	1	1	3
300	4	5	3	3	3	4	4	4	5	4	4	5	3	4	4	4	3	3	3	1	3	4	5	4	1	3	2	1	1	2	1	5
301	4	4	4	4	4	3	4	4	3	4	4	4	4	4	4	4	4	4	4	2	1	4	4	4	1	3	2	1	1	1	1	4
302	5	5	5	5	5	5	3	4	3	5	5	5	5	5	3	3	3	5	5	5	5	5	4	4	1	3	2	1	1	2	1	1
303	3	4	3	4	4	4	4	3	3	4	3	4	3	3	4	4	3	4	3	2	2	4	5	4	2	3	2	1	1	1	1	3
304	3	2	3	2	2	3	3	3	3	2	4	2	5	2	4	1	1	1	1	1	1	1	1	1	2	1	2	3	1	1	1	4
305	3	5	3	4	4	4	4	4	3	4	4	4	4	4	3	3	3	3	3	1	3	4	4	3	2	4	3	6	3	1	1	4
306	5	5	5	5	5	4	1	3	3	5	5	5	5	5	3	3	3	4	4	5	1	5	5	1	1	1	3	4	4	1	1	4
307	5	4	1	1	4	5	3	3	4	3	5	3	5	5	5	5	2	4	3	5	1	3	3	1	1	4	2	3	3	1	3	4
308	4	3	1	3	4	3	3	3	3	3	4	4	4	3	4	2	2	3	3	3	3	4	4	3	1	2	3	4	3	1	1	4
309	4	4	2	3	4	4	3	2	4	2	3	4	4	4	3	3	4	4	3	4	4	1	1	3	1	1	2	3	4	1	1	1
310	3	4	3	2	2	4	4	3	3	2	2	3	4	1	4	3	3	4	4	1	1	3	3	3	2	1	3	3	3	1	1	4
311	4	5	4	4	4	4	3	3	3	4	5	5	3	4	3	2	3	3	3	4	4	4	4	3	2	1	3	3	2	1	1	4
312	5	5	5	5	4	4	3	3	3	3	4	4	3	4	3	2	3	5	4	4	4	4	4	4	1	1	3	3	3	1	1	1
313	2	3	1	2	2	4	3	3	4	4	4	4	4	3	4	4	4	4	4	3	2	2	2	2	2	1	3	3	2	1	1	4
314	4	4	4	3	3	3	4	3	3	1	3	3	3	4	4	2	3	3	3	2	1	4	4	3	1	1	3	6	2	1	1	3
315	4	4	3	4	4	4	3	3	3	3	4	4	3	3	4	3	2	3	3	1	1	4	4	3	2	1	3	3	4	1	1	4
316	3	3	4	3	4	4	4	4	4	4	4	4	4	4	3	4	3	3	3	3	3	3	3	3	1	2	4	5	4	1	1	2
317	3	5	1	3	3	3	3	3	3	3	3	3	3	3	3	3	3	3	3	3	3	3	3	3	1	3	2	1	1	1	1	5
318	1	1	1	1	1	3	2	3	4	4	5	3	4	4	3	3	3	4	3	5	3	4	4	4	2	3	3	4	2	1	1	4
319	4	5	5	3	5	4	2	3	2	4	5	4	5	4	4	2	3	2	3	5	3	3	3	3	2	3	3	4	3	1	1	1
320	4	4	4	3	4	4	4	4	4	4	4	4	4	4	4	3	4	4	3	4	3	5	5	4	1	3	2	1	1	1	1	4
321	3	4	3	3	3	4	3	4	4	4	4	4	4	3	4	3	4	5	5	5	3	4	4	3	2	4	2	1	1	1	1	3
322	4	4	5	4	5	4	3	4	4	5	5	5	5	5	2	4	4	4	4	4	4	4	4	3	2	1	2	1	1	1	1	1
323	3	2	4	4	4	3	3	4	2	4	4	4	4	4	3	3	4	2	2	3	2	2	2	2	1	3	3	3	4	1	2	3
324	4	5	4	3	3	4	3	3	4	4	5	4	4	3	4	3	3	3	4	4	2	4	4	3	2	3	2	1	1	1	2	4
325	2	3	1	1	3	3	2	3	4	4	3	3	4	4	4	4	4	3	2	4	3	4	4	3	2	3	3	4	3	3	2	1
326	3	3	3	3	3	3	3	3	3	3	3	3	3	3	3	3	3	3	3	3	3	3	3	3	1	3	2	1	1	1	1	4
327	4	4	4	5	5	4	4	5	4	4	4	4	5	4	4	4	4	4	4	4	4	5	5	5	2	3	2	1	1	3	1	1
328	3	3	3	3	3	3	3	3	3	3	3	3	3	3	3	3	3	3	3	3	3	3	3	3	1	3	2	1	1	1	1	4
329	5	4	5	5	5	5	4	5	5	5	5	5	5	5	3	3	3	5	5	3	5	5	5	5	1	3	2	1	1	2	1	3
330	2	5	3	4	3	4	4	3	3	4	4	5	4	5	4	4	3	5	5	2	3	4	4	4	1	3	2	1	1	2	1	1
331	3	3	3	3	3	3	3	3	3	3	3	3	3	3	3	3	3	3	3	3	3	3	3	3	1	3	2	1	1	1	2	2
332	4	4	3	3	4	4	4	3	4	5	4	4	4	3	4	4	4	2	1	1	1	4	4	2	1	3	3	5	4	1	1	4
333	1	1	1	1	1	5	5	5	5	5	5	5	5	5	5	5	5	5	5	5	5	5	5	5	2	3	2	4	2	3	1	1
334	3	4	3	2	3	3	2	3	3	4	4	4	3	3	4	4	3	3	3	2	2	4	4	2	2	4	2	4	3	1	1	5
335	4	4	4	4	3	3	4	3	3	3	3	4	4	3	3	3	3	3	3	3	3	4	3	3	1	3	2	4	2	1	1	1
336	5	5	5	5	5	5	5	5	5	4	4	4	5	4	4	3	4	3	3	1	1	5	5	5	2	4	3	3	3	1	1	5
337	4	4	1	2	2	4	4	3	3	3	3	3	4	4	3	3	3	4	4	1	1	5	5	4	2	3	2	1	1	1	1	1
338	3	4	2	2	3	3	3	3	3	3	3	3	3	3	3	3	3	3	4	3	1	3	3	1	1	3	2	1	1	1	1	3
339	4	4	1	1	2	3	3	2	3	4	3	3	4	3	3	3	3	4	4	1	1	5	5	3	2	3	2	1	1	1	1	1
340	4	4	4	3	4	4	4	4	4	3	3	4	3	3	4	3	3	3	4	4	3	4	3	3	1	3	2	1	1	1	1	4
341	2	4	4	4	3	4	3	3	3	4	4	4	3	4	4	3	3	3	3	3	3	3	3	3	1	3	2	1	1	1	1	3
342	5	5	5	5	5	4	4	4	4	4	4	4	4	4	4	4	3	5	5	5	5	5	5	5	1	3	2	1	1	1	1	4
343	4	4	4	4	4	3	3	3	3	3	4	3	3	3	4	4	3	4	3	3	3	3	3	3	1	3	2	1	1	1	1	3
344	4	4	4	4	3	3	3	3	3	4	4	4	3	4	4	3	4	4	4	2	2	4	4	4	1	3	2	1	1	1	1	3
345	4	4	4	4	4	4	4	4	4	4	4	4	4	4	4	4	4	3	3	3	3	4	4	4	2	3	3	3	1	1	1	4
346	3	5	2	3	3	3	3	3	3	3	3	3	2	3	3	3	3	2	3	2	2	3	3	3	2	3	3	6	1	1	1	2
347	4	4	4	4	4	4	4	4	4	4	4	4	4	4	4	4	4	4	4	4	4	4	4	4	1	3	2	1	1	2	1	3
348	3	4	2	4	3	3	3	3	3	3	3	3	3	3	3	3	3	3	3	3	3	3	3	3	1	3	2	1	1	1	3	3
349	4	4	2	3	3	2	4	3	3	3	3	3	4	3	3	3	3	3	3	3	3	3	3	3	1	3	2	1	1	2	2	3
350	4	4	4	3	3	4	4	4	4	4	4	4	4	4	3	3	3	3	3	3	3	3	3	3	2	3	2	1	1	1	1	4
351	4	4	5	3	3	5	4	4	4	3	5	5	3	4	4	4	3	4	4	3	2	4	4	4	1	3	3	2	3	1	1	5
352	4	5	3	5	5	5	4	3	4	5	5	5	4	4	4	4	4	2	2	2	2	3	4	1	2	3	3	6	3	4	1	3
353	3	5	5	5	5	1	2	1	3	3	3	3	3	3	3	3	3	3	3	5	5	5	5	5	1	3	3	4	3	1	1	4
354	3	3	4	3	4	3	3	3	2	4	4	4	4	4	3	2	2	2	4	3	3	3	3	3	1	2	4	5	2	2	1	4
355	2	4	2	4	4	4	4	4	4	4	4	4	4	4	4	4	4	4	4	4	3	5	5	3	2	1	3	3	2	3	2	1
356	3	4	2	2	4	4	5	4	4	4	4	4	3	3	4	4	4	2	3	2	3	4	4	3	2	2	2	6	1	1	1	3
357	3	4	3	2	4	4	3	4	3	4	4	4	4	4	4	3	4	3	3	4	3	4	4	3	2	2	4	6	2	4	1	1
358	3	3	4	4	3	4	4	4	4	4	4	4	3	3	4	4	3	2	2	3	2	2	3	3	2	3	3	6	3	1	1	1
359	4	4	3	3	4	4	4	4	3	3	4	4	4	2	4	3	3	3	3	4	4	4	4	4	2	2	3	4	2	1	1	1
360	1	1	1	1	1	5	5	5	5	5	5	5	5	5	5	5	5	5	5	5	5	1	1	1	1	3	2	1	1	1	2	1
361	2	3	3	3	3	4	5	4	5	5	5	5	5	5	3	3	3	4	4	4	3	3	3	3	1	2	2	5	2	2	2	1
362	3	4	3	3	3	3	3	3	3	4	4	4	3	4	3	3	2	3	3	2	2	3	3	3	2	3	2	1	1	1	2	3
363	5	5	4	4	4	5	5	5	5	5	5	5	5	5	4	4	4	4	4	4	4	4	4	4	2	3	3	6	3	3	1	1
364	3	3	3	3	3	4	4	3	3	4	4	4	4	4	3	4	4	4	3	3	3	4	4	3	1	1	3	3	4	1	1	2
365	4	4	3	3	3	3	4	4	3	3	3	3	3	3	3	4	4	4	4	4	4	3	3	3	2	3	2	3	2	1	1	5
366	3	5	5	5	3	5	4	4	3	5	5	5	4	5	5	5	5	2	2	1	1	5	5	5	2	3	3	3	2	1	1	1
367	4	4	4	4	4	3	4	4	4	3	4	4	3	4	3	3	3	3	3	3	3	3	3	3	1	3	3	2	2	1	1	3
368	2	1	1	3	2	4	4	4	3	4	5	5	4	5	4	4	4	3	2	5	5	5	5	5	1	3	3	3	2	3	1	1
369	4	4	4	4	4	4	4	4	4	4	4	4	4	4	5	5	5	3	3	3	3	3	3	3	1	3	3	3	2	2	1	1
370	3	4	4	3	3	3	3	3	3	4	4	4	4	4	4	4	3	4	4	4	2	4	4	3	1	3	2	3	3	1	1	1
371	4	4	3	3	3	3	3	3	3	3	5	5	3	5	3	3	3	3	3	3	3	3	3	3	1	3	2	3	4	2	1	2
372	3	5	3	4	4	3	2	3	1	4	5	5	2	5	3	3	3	4	4	4	3	4	5	5	1	4	3	3	1	1	3	1
373	5	5	4	4	3	4	3	3	3	3	4	3	5	3	4	4	3	4	3	4	3	4	4	4	2	1	3	3	2	1	1	1
374	4	5	4	4	4	4	3	3	3	4	4	4	4	4	4	4	3	4	3	5	3	5	5	4	2	4	3	3	2	1	1	4
375	3	4	4	4	4	4	4	4	4	4	4	4	4	4	4	4	4	4	4	4	4	4	4	4	2	4	2	3	2	1	1	3
376	4	5	4	4	4	4	3	3	3	4	4	3	4	4	3	3	3	3	2	5	3	5	5	5	2	4	3	3	2	1	1	5
377	3	4	5	3	5	4	4	3	3	5	4	4	5	2	3	3	3	4	2	2	2	5	5	5	2	3	4	3	2	1	2	1
378	5	4	3	3	5	4	4	4	3	4	4	3	4	4	4	3	3	3	4	4	4	5	5	3	1	3	4	2	3	1	1	1
379	5	5	5	4	5	4	1	1	4	4	5	4	4	3	4	4	3	4	4	5	5	5	5	5	2	3	3	3	2	1	1	1
380	3	4	2	3	3	3	4	3	4	4	3	3	3	2	2	2	3	3	3	1	1	3	3	3	2	1	2	3	2	1	1	4
381	4	4	3	3	3	4	3	3	4	4	4	4	3	4	4	4	4	3	3	2	3	3	3	3	2	3	3	4	2	1	1	3
382	4	4	4	4	4	3	3	3	3	3	3	3	3	3	3	3	3	3	3	3	3	5	4	3	2	2	3	6	3	2	1	1
383	3	5	3	4	3	4	4	4	3	5	4	4	3	4	4	4	3	3	3	5	4	4	4	3	2	3	3	5	1	1	1	5
384	4	5	3	3	3	3	3	3	4	4	4	4	4	4	3	3	4	3	3	5	4	4	4	2	2	3	2	3	2	1	1	4
385	5	5	2	2	3	4	3	4	3	3	3	3	5	4	4	3	3	3	3	4	2	5	5	4	2	1	3	3	4	2	1	5
386	4	4	4	3	5	3	3	3	3	4	4	4	4	4	2	2	2	3	3	2	3	4	4	4	2	3	3	3	2	1	1	3
387	5	5	4	5	5	5	5	5	5	5	5	5	5	5	3	3	3	4	4	3	4	5	5	5	1	2	2	3	3	2	1	4
388	5	5	5	5	5	5	5	5	5	4	5	5	5	5	4	4	5	1	2	2	2	3	4	4	2	3	2	1	1	2	2	1
389	3	3	2	1	2	3	3	1	2	2	3	3	4	3	4	3	2	3	2	1	1	3	3	3	1	3	3	3	3	1	1	4
390	3	3	3	2	3	4	2	2	2	4	2	3	2	2	3	3	3	3	2	4	4	2	3	3	2	1	3	3	1	1	1	1
391	5	5	4	3	4	4	4	4	4	4	4	4	4	4	4	4	3	4	3	3	3	4	3	4	2	3	3	5	2	1	1	1
392	3	4	4	3	5	3	3	3	3	3	3	3	3	3	3	3	3	3	3	3	3	3	3	3	2	1	3	4	2	1	1	3
393	3	4	3	3	4	4	3	3	3	4	3	4	3	3	4	4	3	3	3	3	3	3	4	3	1	2	3	3	3	1	1	4
394	2	1	3	3	3	4	4	4	4	4	5	5	3	5	5	5	5	4	4	4	4	4	4	4	2	3	3	4	2	1	1	3
395	3	4	3	3	3	4	3	3	3	4	4	4	4	3	4	3	3	2	3	1	1	4	4	2	2	1	3	3	3	1	1	1
396	5	5	4	3	3	4	3	1	3	4	5	5	5	4	3	3	2	4	4	3	3	4	4	3	1	3	3	3	4	1	2	1
397	4	5	2	3	4	4	3	4	3	3	3	3	4	5	4	3	4	4	3	4	1	5	5	1	1	3	2	4	2	2	1	1
398	4	4	4	2	3	3	3	2	3	3	3	3	3	3	3	3	3	3	3	3	3	3	3	3	1	3	3	4	3	1	1	1
399	3	5	3	4	5	4	4	4	4	5	5	4	3	4	4	4	4	4	4	4	3	4	4	4	2	3	4	3	3	1	1	3
400	3	4	2	3	4	3	3	3	2	4	4	3	3	3	3	3	3	4	3	2	2	3	3	3	2	2	2	1	1	1	1	1
401	4	5	5	5	4	4	3	3	4	4	4	4	3	4	4	3	4	4	4	4	3	4	4	4	2	3	3	3	2	1	1	1
402	4	5	5	5	5	4	3	4	4	5	5	5	5	5	4	4	4	4	4	4	4	5	5	5	2	3	3	3	3	1	1	4
403	4	5	4	4	3	3	3	3	3	2	5	4	3	4	4	3	3	3	3	3	3	4	4	4	2	3	4	3	3	1	1	2
404	1	1	1	1	1	1	1	1	1	1	1	1	1	1	1	1	1	1	1	1	1	1	1	1	1	3	2	1	1	1	1	1
405	3	5	3	3	3	4	3	3	4	4	4	4	3	4	3	3	3	2	2	2	2	4	4	4	2	3	3	3	2	1	1	3
406	3	4	3	2	4	3	3	3	3	5	5	5	5	5	3	3	3	4	3	3	3	4	4	4	2	3	3	4	2	2	2	4
407	3	3	4	3	4	5	3	3	2	3	3	3	5	5	4	3	3	5	4	5	2	5	5	3	1	2	3	5	3	1	1	4
408	3	4	4	4	4	3	3	3	3	3	3	3	3	3	4	4	4	3	3	3	3	3	3	3	1	2	3	6	1	4	1	5
409	4	4	3	3	2	4	3	3	4	4	4	4	4	4	4	4	4	4	4	4	4	4	4	4	2	2	3	5	2	1	1	1
410	5	1	5	5	3	3	2	3	3	3	5	4	4	3	3	3	3	3	3	3	3	3	3	3	2	1	3	2	4	1	3	5
411	3	4	3	3	4	4	3	3	3	4	4	4	4	4	4	2	3	3	4	4	3	4	4	3	1	3	2	3	3	1	1	3
412	3	4	3	3	3	4	4	3	3	2	3	3	4	3	3	3	3	2	3	2	1	3	3	3	2	2	3	5	2	1	1	2
413	3	4	4	4	3	4	4	4	4	4	4	4	4	4	4	4	4	1	4	4	4	4	4	4	2	3	3	5	3	1	2	1
414	3	3	3	3	3	3	3	3	2	2	4	2	3	4	3	2	4	3	2	4	3	2	4	2	1	3	2	1	1	1	1	4
415	4	4	3	4	4	4	4	4	4	4	4	4	4	3	4	4	3	4	3	4	3	2	2	3	2	2	3	3	2	1	1	1
416	4	3	2	2	4	5	4	4	3	5	5	5	3	3	4	3	2	3	5	5	3	4	4	3	2	3	2	3	2	1	1	3
417	3	3	3	3	3	3	3	3	3	3	3	3	3	3	4	4	4	5	5	5	3	3	3	3	2	3	2	4	2	1	3	4
418	4	4	4	4	2	3	3	1	1	3	3	4	4	4	3	3	1	3	2	3	3	3	2	4	1	3	2	1	1	1	1	4
419	3	4	4	4	4	4	2	3	3	4	4	4	3	4	3	4	4	3	4	4	3	4	4	4	2	2	2	6	1	2	1	2
420	3	4	4	2	2	3	2	3	2	4	4	3	4	4	4	2	2	4	4	5	3	3	4	2	2	3	2	4	4	2	1	1
421	3	4	5	5	3	1	1	1	2	5	5	5	2	5	5	5	5	1	1	1	1	5	5	5	1	3	3	3	2	1	1	3
422	3	4	3	2	3	4	3	4	4	2	2	2	3	2	4	4	4	3	3	2	1	3	3	1	1	2	4	6	2	1	1	4
423	5	5	3	5	5	4	3	3	3	5	5	5	3	5	3	3	3	3	3	1	1	3	3	3	1	3	3	3	3	1	1	3
424	5	5	5	5	5	5	5	5	5	5	5	5	5	5	5	5	5	5	5	5	5	5	5	5	1	3	3	6	2	2	1	5
425	3	4	3	3	4	4	4	3	3	4	4	4	4	4	4	4	4	4	4	4	3	4	4	4	1	3	2	1	1	2	1	3
426	5	4	3	2	3	4	3	2	3	3	4	3	3	3	4	3	4	3	3	3	3	3	3	3	1	3	3	3	3	1	1	1
427	5	5	5	4	4	4	4	4	4	4	3	3	4	4	4	3	3	4	3	4	4	3	4	4	1	2	3	3	3	2	1	5
428	1	1	1	1	1	2	3	3	2	3	5	5	5	5	5	5	5	1	1	1	1	1	1	1	2	1	2	3	3	1	1	1
429	3	5	3	3	4	4	4	4	4	4	4	4	4	4	2	2	2	4	3	4	2	2	4	3	2	2	3	3	2	1	1	5
430	3	4	5	4	2	3	3	3	3	4	4	4	4	4	4	4	4	4	3	3	4	4	4	3	1	3	2	1	1	1	1	3
431	4	5	4	3	4	4	4	4	4	1	3	1	4	5	1	1	1	4	2	1	1	5	5	3	1	3	3	3	4	1	1	3
432	3	3	3	3	4	4	4	3	3	4	4	4	4	4	4	4	4	4	4	4	4	4	4	4	1	3	3	3	2	2	1	5
433	3	3	2	3	3	3	3	3	3	3	3	3	3	3	3	3	3	3	3	3	3	3	3	3	1	3	2	1	1	1	1	4
434	4	4	3	4	3	4	3	4	3	4	4	4	3	4	4	4	3	2	3	1	4	5	5	4	1	3	2	1	1	1	1	3
435	5	5	5	5	5	4	4	3	4	4	4	4	4	5	4	4	4	2	4	1	1	4	4	4	2	3	3	3	2	1	1	2
436	5	5	5	5	5	4	4	4	4	4	4	4	4	4	4	4	4	4	4	4	4	4	4	4	1	2	3	5	2	3	1	3
437	4	5	3	4	5	4	4	4	4	4	4	4	4	4	4	4	3	4	4	4	4	4	4	4	2	2	3	4	1	1	1	3
438	3	4	3	3	3	3	3	3	3	3	3	3	3	3	3	3	3	3	3	3	3	3	3	3	2	3	2	3	1	1	1	1
439	4	5	4	3	4	5	2	3	2	3	5	4	5	4	4	3	2	3	3	4	3	5	5	5	1	2	3	6	2	1	1	4
440	4	5	5	5	5	5	5	5	5	4	5	5	5	5	5	5	4	5	5	5	5	5	5	5	2	2	4	3	2	1	1	1
441	5	4	3	4	4	4	4	4	4	4	5	5	4	5	4	4	4	4	3	3	3	4	4	4	2	3	3	3	3	1	1	2
442	4	5	3	3	3	3	5	4	4	4	5	5	4	5	4	3	3	3	3	3	3	3	4	4	2	2	3	5	1	1	2	3
443	5	5	5	5	5	5	5	1	5	5	5	5	5	5	5	1	1	1	1	1	1	5	5	5	1	1	2	1	1	1	1	2
444	4	4	4	3	5	3	2	3	2	4	4	4	2	4	4	4	3	3	3	4	3	3	4	3	1	2	3	6	3	1	2	3
445	3	4	2	2	2	3	2	2	4	4	4	4	4	2	3	3	3	4	2	2	2	4	4	2	1	3	2	1	1	1	1	4
446	5	5	5	4	4	5	5	4	5	5	5	5	5	5	5	5	5	5	5	5	5	5	5	5	1	3	3	3	2	2	2	3
447	5	4	3	3	4	4	4	3	3	2	4	3	3	2	3	2	3	4	4	5	3	4	4	3	1	3	2	3	3	1	1	3
448	4	4	3	3	3	3	3	3	3	3	3	3	3	3	4	3	3	3	3	4	2	3	3	3	2	3	2	3	3	1	1	4
449	3	4	4	4	4	4	4	4	3	5	5	5	5	5	5	5	5	3	3	1	1	5	5	5	2	4	3	6	3	1	1	1
450	3	5	5	5	5	3	2	2	3	5	4	5	3	4	3	3	2	4	4	4	4	4	4	4	2	3	2	4	2	1	2	1
451	3	4	3	3	4	3	3	3	3	4	4	4	4	4	4	3	3	4	4	4	3	4	4	4	2	3	2	1	1	1	1	3
452	3	4	2	2	3	4	2	2	4	4	4	4	3	2	3	3	4	4	4	4	2	5	4	3	1	3	2	1	1	1	2	3
453	5	5	2	4	4	4	3	3	3	5	5	5	5	4	4	4	4	3	3	3	3	3	3	3	2	3	3	2	3	1	1	4
454	4	5	5	4	5	4	3	3	5	4	4	4	4	4	3	3	3	4	4	4	4	4	4	4	2	4	2	3	2	1	1	2
455	5	5	5	5	5	5	5	5	5	5	5	5	5	5	5	5	4	4	4	3	3	5	5	5	2	3	3	3	2	1	1	3
456	4	4	4	2	2	3	3	3	3	3	3	3	3	3	3	3	3	3	3	3	3	3	3	3	1	3	2	1	1	1	1	1
457	3	4	3	4	3	3	4	5	5	5	3	4	4	5	3	4	5	4	5	5	5	3	4	4	1	3	2	1	1	1	2	1
458	3	4	3	3	4	3	3	3	4	4	3	3	3	4	3	3	2	4	4	3	3	3	3	3	1	3	2	1	1	1	1	3
459	3	4	3	3	5	3	3	1	3	5	5	5	5	5	3	3	3	3	3	3	3	5	5	5	1	3	2	1	1	2	1	1
460	3	4	3	2	3	4	3	2	3	4	4	4	4	4	4	3	3	3	3	2	2	3	3	3	1	3	3	2	3	1	1	1
461	3	3	3	3	3	3	3	3	3	3	3	3	3	3	3	3	3	3	3	3	3	3	3	3	1	3	2	1	1	1	1	3
462	3	5	4	3	2	2	4	4	4	5	5	5	4	5	4	4	4	4	4	4	3	4	5	4	1	3	2	1	1	1	2	1
463	5	5	5	5	5	5	5	5	5	5	5	5	5	5	5	5	5	5	5	5	5	5	5	5	1	3	3	2	2	3	2	4
464	5	5	5	5	5	4	4	4	4	4	4	4	4	4	3	3	3	5	5	5	5	4	4	4	1	3	2	1	1	1	1	1
465	3	5	4	4	4	4	4	4	4	4	4	4	4	4	4	4	4	4	4	1	3	4	4	4	1	3	2	1	1	1	1	3
466	3	4	3	3	3	3	3	3	3	3	4	4	3	4	3	3	3	3	3	3	3	3	3	3	1	1	2	1	1	1	1	1
467	5	5	5	5	3	5	2	4	4	5	5	5	4	3	4	4	4	4	4	5	4	5	5	5	1	3	2	1	1	1	1	4
468	5	5	5	5	4	3	2	1	3	4	4	4	4	4	2	2	2	5	5	5	5	5	5	5	2	3	2	3	2	1	1	1
469	5	5	4	4	5	5	5	5	5	5	5	5	5	5	5	5	5	5	5	5	5	5	5	5	2	3	3	6	1	1	1	3
470	3	2	1	4	1	5	2	2	1	5	5	5	5	5	4	3	4	5	3	5	5	5	5	3	1	3	2	1	1	2	1	3
471	3	4	4	3	4	3	3	3	3	4	4	4	4	4	3	2	3	3	3	4	3	4	4	4	1	4	3	3	2	1	1	4
472	3	4	3	2	3	4	4	4	3	3	3	3	2	3	4	4	3	4	3	2	2	3	3	3	1	3	2	1	1	1	1	3
473	3	4	3	2	4	4	3	3	3	2	5	3	3	4	4	3	3	1	2	4	2	4	5	3	1	3	2	1	1	3	1	1
474	4	5	4	5	3	4	2	4	4	4	5	4	4	5	4	3	3	4	4	4	4	3	3	4	1	3	3	4	2	1	2	4
475	3	5	5	4	5	3	4	3	5	5	5	5	5	5	5	5	4	3	3	4	3	5	5	5	2	3	3	4	3	2	1	3
476	4	4	3	3	2	3	2	1	2	3	4	3	3	4	3	3	2	3	2	3	2	2	3	3	2	3	3	4	3	1	1	4
477	4	5	3	3	5	4	3	4	4	5	5	4	5	4	4	4	3	4	4	4	3	4	4	4	2	3	3	4	3	2	1	5
478	2	3	2	3	3	3	3	3	3	3	3	3	3	3	3	3	3	3	3	3	2	3	3	3	2	4	3	4	4	2	1	4
479	5	5	5	5	4	4	5	4	4	5	5	5	5	5	4	4	4	5	4	3	3	5	5	5	2	2	3	4	2	1	1	3
480	4	5	4	5	5	4	3	3	4	4	4	5	5	5	4	4	5	5	5	4	4	4	4	4	1	2	3	4	2	1	1	1
481	4	4	5	2	4	4	4	4	3	4	4	2	3	2	3	3	4	3	4	2	2	4	2	3	1	4	3	3	4	1	2	1
482	4	5	5	5	5	5	3	4	4	5	5	5	5	5	4	3	4	5	5	4	3	5	5	5	1	3	4	2	2	3	2	1
483	3	4	4	3	4	2	2	2	2	5	5	5	4	4	4	3	3	3	2	2	2	4	3	4	1	2	2	3	2	1	1	4
484	4	4	3	3	3	4	2	4	4	5	4	3	5	3	3	2	3	4	4	4	4	4	5	4	1	3	3	4	3	2	1	1
485	3	3	2	2	3	4	4	3	3	3	4	3	3	2	3	3	4	3	4	5	2	2	2	3	2	4	3	1	2	1	1	1
486	3	5	4	3	4	3	2	3	2	4	4	5	5	5	3	2	1	3	2	2	2	3	3	3	2	3	3	3	1	1	1	3
487	3	5	2	4	5	4	3	3	4	5	5	5	4	4	3	3	3	4	4	5	4	4	4	4	2	3	2	4	2	2	2	1
488	5	5	3	3	5	4	3	5	5	5	5	5	5	5	5	5	4	5	5	5	5	5	5	5	2	2	3	6	4	1	1	3
489	5	5	4	4	4	3	3	2	3	4	4	4	3	4	3	3	3	3	3	3	4	4	3	3	2	3	2	6	1	1	1	3
490	5	4	5	2	5	4	2	4	3	4	3	3	3	3	4	4	3	4	4	5	2	5	4	2	2	4	2	1	1	2	1	1
491	4	4	4	5	5	4	4	4	4	4	5	4	4	4	4	3	4	3	3	3	4	4	4	4	1	3	4	2	3	1	2	5
492	4	5	3	3	3	4	2	4	4	2	4	4	4	3	4	3	2	3	3	1	1	3	1	3	1	3	3	4	3	1	1	1
493	4	4	4	5	5	4	3	1	3	3	4	3	3	4	3	1	3	4	4	2	3	3	3	4	1	3	3	4	3	1	2	1
494	4	4	2	3	4	4	2	2	4	4	4	4	4	4	4	4	4	3	4	4	4	4	4	4	2	3	3	3	4	3	1	1
495	5	5	5	3	5	3	3	3	3	4	5	5	5	2	4	3	3	4	4	4	4	4	3	4	2	2	3	4	3	1	1	4
496	3	3	3	2	3	3	2	3	3	4	4	4	3	3	3	3	3	2	2	4	2	4	3	3	2	1	3	3	3	1	1	4
497	2	4	4	4	4	4	4	3	3	3	3	3	3	3	3	3	3	2	2	4	3	3	3	3	2	2	3	6	1	1	1	1
498	4	5	4	5	4	4	3	4	4	4	4	5	5	5	4	3	3	4	4	5	5	5	5	5	2	3	2	3	2	2	1	4
499	3	3	4	3	3	3	3	3	3	4	4	4	4	3	2	2	3	3	3	2	1	3	3	3	2	4	3	3	2	1	1	3
500	5	5	4	4	5	4	4	4	4	5	5	5	5	5	5	4	4	5	5	4	5	5	5	5	2	3	3	3	2	2	1	1
501	2	4	2	2	4	4	4	4	3	4	4	4	4	3	4	3	3	4	2	3	2	4	4	4	2	1	2	1	1	1	1	5
502	5	5	4	5	5	4	5	3	4	5	5	5	4	4	4	4	4	4	4	4	3	4	4	4	2	1	4	3	3	1	1	3
503	3	4	3	3	4	4	2	4	4	1	1	1	1	1	3	3	3	3	3	3	2	4	4	4	2	4	3	3	2	2	1	1
504	4	5	4	5	5	3	3	3	3	5	5	5	5	5	4	3	3	3	3	4	3	4	4	4	2	3	3	6	2	1	1	4
505	4	4	4	3	4	3	1	3	3	3	4	4	4	3	3	2	3	4	3	5	4	4	4	3	1	3	2	3	2	2	1	1
506	5	5	5	5	5	3	3	4	4	5	5	5	5	5	4	3	4	4	3	5	5	5	4	4	1	3	3	3	3	1	1	4
507	3	3	4	3	3	3	2	2	3	3	4	3	2	4	3	3	2	1	2	2	1	3	3	3	1	2	3	6	3	1	3	4
508	3	5	3	3	5	3	3	5	5	5	5	5	5	5	5	5	5	4	3	5	5	5	5	3	2	2	4	3	2	2	1	1
509	4	5	5	4	4	4	4	4	4	4	4	4	4	4	4	4	4	4	4	5	5	5	5	5	2	3	3	3	2	4	1	4
510	3	4	3	3	4	3	2	4	3	4	4	4	4	4	5	4	4	4	4	4	4	4	4	4	1	2	3	4	3	2	1	1
511	4	5	2	3	2	2	2	3	2	3	4	4	4	4	3	3	3	1	2	4	1	2	2	1	1	3	3	3	3	1	1	3
512	3	4	2	3	3	4	3	3	3	3	4	4	3	3	4	4	3	4	3	5	3	2	3	4	2	2	3	5	3	1	1	1
513	3	4	3	3	3	3	2	3	3	4	4	4	4	5	3	2	2	2	2	2	2	2	2	2	2	3	2	3	2	1	1	3
514	4	4	3	3	4	4	4	4	4	4	4	4	4	3	4	2	3	4	4	4	3	4	4	3	1	3	2	4	2	1	1	1
515	4	4	3	2	5	5	5	5	5	3	3	5	5	5	5	5	4	5	5	5	5	5	5	3	2	1	3	3	2	1	1	4
516	4	5	3	3	5	4	3	4	5	5	5	5	5	4	4	3	4	5	4	5	5	5	5	5	2	2	2	6	1	4	1	1
517	3	4	3	2	3	3	3	3	3	3	4	4	3	3	4	3	3	2	2	3	1	3	3	2	2	1	3	4	3	1	1	4
518	3	3	3	3	3	3	2	1	3	3	3	3	3	3	3	3	3	3	3	3	3	3	3	3	2	3	3	6	2	1	1	4
519	3	3	2	2	4	3	3	2	2	3	4	4	4	4	3	3	3	3	3	3	3	4	4	3	2	3	3	5	3	1	1	4
520	5	5	2	3	4	4	2	3	4	4	4	4	4	2	4	2	3	2	2	4	2	4	4	4	2	1	2	1	1	1	1	4
521	5	5	4	3	5	4	4	3	3	4	4	4	3	3	3	3	3	4	4	3	3	5	5	4	2	4	3	1	2	1	1	4
522	4	5	5	3	5	5	5	3	4	4	3	5	5	4	4	4	3	5	4	5	4	5	5	5	2	4	2	1	1	4	1	1
523	4	4	2	2	3	4	4	4	3	3	4	4	4	2	4	4	4	2	3	4	2	4	4	4	1	3	2	1	1	1	1	1
524	4	4	4	3	4	2	3	2	3	3	4	3	3	3	3	3	3	2	2	1	1	4	4	4	2	4	2	3	3	1	1	4
525	4	4	5	4	4	3	4	4	3	5	5	5	5	5	4	4	4	5	5	3	2	5	5	5	1	4	3	3	3	1	1	4
526	4	4	2	3	3	3	3	3	2	3	4	3	2	1	3	2	2	2	2	4	3	4	4	5	2	4	3	3	4	2	1	1
527	1	1	2	1	3	3	3	3	4	2	2	2	2	1	4	3	3	2	1	5	3	3	3	1	1	3	3	4	4	1	1	4
528	5	5	4	4	4	4	4	4	3	4	4	4	4	4	4	4	4	4	4	5	5	4	4	4	1	3	3	2	2	3	1	1
529	4	4	4	3	3	4	4	4	3	4	4	3	3	4	4	4	4	4	4	4	4	4	4	4	2	3	3	6	1	2	1	5
530	3	3	3	2	4	3	4	2	3	3	2	2	2	1	3	3	3	3	4	1	1	3	3	2	2	3	2	1	1	1	1	5
531	4	4	4	3	4	4	4	3	4	4	5	4	4	4	4	4	4	3	3	2	3	4	3	4	2	2	3	6	1	1	1	3
532	5	5	5	5	5	5	5	5	5	5	5	5	5	5	5	5	5	5	5	5	5	5	5	5	2	2	2	6	2	1	1	5
533	2	2	2	2	2	3	3	3	3	2	2	2	4	4	4	3	2	4	2	4	2	3	3	1	2	1	3	3	4	1	1	4
534	4	4	3	3	4	4	4	3	3	3	4	3	3	3	3	3	3	3	3	2	2	3	3	4	2	2	3	4	2	1	1	1
535	3	4	4	3	3	3	3	3	3	4	4	4	4	4	3	3	3	3	2	3	2	4	3	4	1	2	3	4	2	1	1	4
536	3	5	5	3	4	3	3	2	3	5	5	5	4	5	4	4	4	3	3	3	3	4	3	3	1	2	3	6	1	1	1	4
537	3	4	4	4	4	4	4	4	4	4	4	4	4	4	4	4	3	4	4	4	4	4	4	4	2	3	3	3	3	2	3	1
538	3	5	4	1	2	2	1	3	1	1	1	1	1	1	3	3	1	3	1	2	3	1	1	1	1	3	3	6	2	1	1	3
539	5	5	4	3	4	4	2	3	3	5	5	5	5	4	4	3	4	4	4	3	3	4	4	4	1	3	3	3	3	1	2	1
540	3	1	4	4	4	4	3	3	4	4	4	4	4	5	4	4	4	4	4	4	4	4	4	4	1	3	3	3	2	1	1	4
541	3	4	3	3	3	3	3	3	3	4	5	4	4	4	3	2	3	3	3	3	3	3	3	3	2	3	3	2	4	1	1	2
542	4	4	4	3	4	5	3	3	4	4	4	4	4	4	4	4	4	4	4	4	4	4	4	4	2	4	3	4	2	3	1	1
543	4	5	4	2	4	4	3	4	3	4	4	4	4	4	4	3	3	3	3	4	3	4	3	3	2	3	2	4	2	1	1	3
544	4	4	2	3	3	4	2	3	2	5	5	5	5	5	4	4	3	3	4	4	2	5	4	4	2	4	3	6	3	1	1	5
545	3	3	2	2	3	3	2	4	3	4	4	4	4	2	4	3	3	2	2	1	1	3	3	3	2	1	3	4	2	1	2	5
546	4	5	3	4	3	4	3	3	3	5	5	5	5	3	5	4	3	4	5	5	4	4	3	3	2	1	3	4	4	1	2	1
547	4	5	3	5	5	5	3	3	3	3	3	4	4	4	4	4	4	3	4	4	3	4	4	3	2	2	3	4	3	1	1	2
548	3	5	4	4	5	4	3	3	3	5	5	5	5	5	4	4	4	4	4	4	4	4	4	4	2	3	3	4	2	1	2	5
549	3	4	2	3	4	3	3	3	3	4	4	4	4	4	3	3	3	3	3	3	3	3	3	3	2	3	4	3	1	2	1	2
550	4	5	5	5	5	4	4	1	3	5	5	5	5	5	4	4	4	5	4	4	3	5	5	5	2	2	3	3	3	2	1	1
551	4	4	3	3	4	4	4	4	3	3	5	4	4	4	4	3	3	4	3	4	3	4	3	3	1	1	3	4	4	1	2	1
552	5	5	5	5	5	3	3	3	2	4	4	4	4	4	3	2	2	5	5	5	5	5	5	5	2	3	3	4	4	2	2	1
553	4	4	4	4	4	3	3	3	3	4	5	5	5	5	4	4	4	4	4	4	4	4	4	4	2	3	3	3	2	1	1	2
554	3	5	3	3	4	4	3	3	3	5	5	5	5	3	4	4	3	4	4	4	3	4	3	3	2	3	2	3	2	2	1	1
555	1	1	1	3	3	3	5	3	3	3	5	4	5	3	4	4	3	2	2	2	2	2	3	3	2	4	3	3	4	1	1	1
556	4	3	2	1	4	3	3	3	4	5	5	5	5	2	4	3	2	2	2	2	1	4	4	3	2	1	2	3	2	1	1	2
557	3	4	5	2	4	4	4	4	4	3	3	4	4	4	4	4	4	3	3	4	3	4	4	3	2	3	3	4	4	2	2	1
558	3	5	4	2	4	4	4	4	3	4	4	4	4	4	4	4	4	5	5	2	4	4	4	4	1	3	2	1	1	1	1	2
559	3	3	3	3	4	3	3	3	3	3	4	3	4	4	3	3	3	4	4	2	2	4	3	3	2	3	3	3	3	1	1	1
560	4	4	4	4	4	4	3	3	3	4	4	4	4	3	4	3	3	3	3	3	3	3	3	3	2	3	3	4	2	1	1	4
561	5	5	5	3	2	4	3	4	2	1	3	2	4	1	3	2	3	4	4	1	1	3	2	3	2	3	3	4	3	1	1	4
562	4	5	4	3	5	3	4	4	4	4	4	4	4	4	4	4	4	4	4	4	4	4	4	4	2	3	3	4	2	1	1	5
563	4	4	4	4	4	4	4	4	3	4	4	4	4	4	4	4	4	4	4	4	3	4	4	4	1	3	4	3	3	2	1	5
564	4	5	4	5	5	4	4	4	3	5	5	5	5	5	4	4	5	5	5	5	5	5	5	5	2	3	3	4	4	2	1	4
565	3	4	2	3	4	3	2	3	4	4	4	4	4	3	4	3	2	5	5	5	4	5	3	2	1	3	3	4	3	1	1	4
566	2	4	1	2	4	4	4	4	4	4	5	4	4	3	4	4	4	4	3	4	3	5	4	2	2	1	3	6	2	1	1	4
567	5	5	5	5	5	5	2	5	5	5	5	5	5	5	5	5	5	5	5	5	5	5	5	5	2	3	3	4	3	2	2	1
568	1	1	2	2	2	3	2	3	3	4	4	4	4	4	4	4	3	2	2	4	3	4	3	4	2	3	3	4	3	1	1	1
569	3	3	2	3	2	3	2	2	4	4	4	3	4	5	2	2	2	3	4	1	2	3	2	3	2	3	2	1	1	1	1	3
570	2	4	1	3	3	3	3	2	3	3	3	4	3	2	4	2	3	4	3	4	3	4	4	2	1	3	2	3	3	1	1	4
571	3	1	3	3	3	3	3	3	3	3	3	3	3	3	3	3	3	3	3	3	3	3	4	3	2	2	3	4	3	1	1	3
572	3	4	4	2	4	3	3	3	2	4	5	3	4	3	3	3	3	4	3	5	5	4	3	4	2	2	3	6	2	2	2	2
573	4	3	4	3	4	4	3	2	3	4	4	4	4	3	4	3	4	3	3	3	3	4	4	4	1	3	2	4	4	1	1	5
574	4	5	4	3	4	3	3	2	3	4	4	4	4	5	4	3	3	3	4	4	3	4	4	3	1	2	3	4	4	1	1	3
575	3	3	2	1	3	4	4	3	3	4	5	4	4	4	4	3	4	4	3	2	2	4	2	2	1	2	3	4	3	1	1	4
576	4	4	4	5	5	5	5	5	5	5	5	5	5	5	5	5	5	5	5	5	5	5	5	5	1	3	3	4	4	3	1	2
577	4	4	3	3	4	4	3	3	4	4	4	4	4	4	4	4	4	4	3	5	4	4	4	4	1	3	3	4	4	1	2	1
578	3	4	3	3	3	4	3	3	2	4	4	4	4	3	3	3	3	4	3	4	3	4	4	3	2	3	3	4	4	2	1	1
579	3	4	3	2	3	3	3	3	3	3	2	2	2	2	4	3	3	3	3	4	3	4	3	2	1	1	3	4	4	1	1	4
580	5	5	5	5	5	4	4	3	3	5	5	5	5	5	3	3	3	3	3	4	4	4	4	4	1	3	4	2	3	2	3	1
581	4	5	4	4	5	4	4	4	4	5	5	5	5	4	4	4	4	4	4	4	4	5	4	5	2	3	3	4	3	1	1	3
582	3	5	5	4	5	3	3	5	3	5	5	5	3	5	3	3	3	3	3	4	3	4	3	3	2	2	3	6	1	1	1	5
583	4	5	3	4	4	3	3	3	4	4	5	5	5	5	4	4	4	3	4	4	3	4	4	4	2	2	2	4	2	1	1	2
584	4	4	4	2	4	4	3	3	4	4	4	4	4	4	4	3	3	4	3	3	4	4	4	4	2	3	3	3	2	4	1	3
585	4	5	5	5	5	3	3	3	3	5	5	5	5	5	3	3	3	4	5	4	4	5	5	5	2	1	3	3	4	1	1	5
586	4	5	5	3	4	3	3	3	4	4	4	4	4	4	4	4	4	3	3	3	3	3	3	3	2	2	3	5	2	1	1	5
587	3	3	2	2	2	3	2	3	3	2	2	2	4	4	3	3	2	4	4	4	3	4	3	3	2	3	3	4	3	2	1	1
588	5	5	3	4	5	5	5	5	5	5	5	5	5	4	3	3	4	3	3	5	5	5	5	5	2	1	3	4	3	2	1	1
589	5	5	5	5	5	4	3	3	4	4	4	4	4	4	4	3	4	4	4	5	4	4	4	4	1	1	3	3	4	1	1	1
590	3	4	3	2	3	5	5	4	5	4	2	2	2	1	4	4	3	4	4	5	1	3	2	3	2	2	3	6	3	1	1	3
591	2	5	3	1	1	4	5	3	4	4	5	4	4	3	4	3	3	2	1	2	2	4	1	2	2	1	3	3	3	1	1	4
592	3	2	4	3	3	3	3	3	3	3	3	3	3	3	3	3	2	2	2	3	3	2	3	3	2	2	3	3	1	2	1	1
593	3	2	1	2	4	2	2	2	1	2	1	2	2	4	3	2	2	3	3	3	1	2	2	2	2	3	3	6	4	1	1	4
594	3	4	3	3	3	3	3	3	3	4	4	4	4	4	3	3	3	4	3	4	3	3	3	3	2	3	3	3	2	1	2	1
595	3	5	4	3	4	4	3	2	4	4	4	4	4	5	5	4	4	5	5	3	3	3	3	3	1	3	3	3	3	1	1	1
596	4	4	3	3	4	5	3	3	4	4	4	4	4	4	4	3	3	3	3	2	2	3	4	4	1	3	3	4	2	2	3	1
597	4	4	2	2	3	3	3	3	2	4	5	5	4	3	3	3	2	3	4	4	3	3	2	2	2	3	2	4	4	1	1	4
598	5	5	5	3	4	3	3	3	3	4	5	5	4	5	3	3	3	3	3	3	3	4	4	4	2	2	4	6	1	1	1	5
599	3	5	3	3	4	5	2	5	4	4	4	4	4	4	3	3	3	4	4	1	1	2	3	3	2	2	4	3	4	1	1	4
600	4	5	4	4	5	4	4	3	3	4	4	4	5	3	4	4	4	4	4	5	4	5	5	5	2	2	4	4	3	4	1	5
601	4	5	3	3	5	3	4	3	4	3	3	3	4	3	4	3	3	4	4	1	1	5	5	5	1	4	2	1	1	2	1	5
602	5	5	3	2	5	4	4	4	4	5	5	4	5	5	3	3	2	4	3	1	1	5	5	2	2	3	4	3	3	1	1	5
603	3	4	3	3	3	3	3	2	3	4	3	3	3	3	3	3	3	3	3	4	4	4	4	4	1	2	4	3	2	1	1	1
604	2	4	2	2	3	3	4	2	2	5	5	5	4	2	3	3	3	2	2	1	1	2	2	2	2	4	3	4	4	1	1	5
605	4	5	2	1	2	3	3	3	2	2	4	3	4	2	2	2	3	3	2	2	2	2	2	2	2	2	4	6	1	1	2	1
606	3	4	3	3	3	4	3	3	3	4	4	4	3	3	4	4	3	3	3	1	2	3	3	3	2	1	4	6	1	1	1	3
607	1	1	1	1	1	3	3	1	3	4	4	4	4	4	2	2	2	1	1	1	1	1	1	1	1	4	3	4	4	1	1	4
608	3	5	5	5	5	3	2	3	3	4	4	4	4	4	4	4	4	3	3	3	3	4	4	4	2	1	4	3	2	1	1	4
609	3	4	2	3	4	5	3	4	4	5	5	5	5	3	5	5	5	4	2	5	1	5	5	5	2	3	3	4	2	1	1	3
610	3	4	3	3	3	3	3	3	3	4	3	3	3	3	3	3	3	2	3	3	3	3	3	3	1	1	4	3	3	1	1	2
611	3	3	4	4	3	4	4	3	3	3	3	3	4	3	3	3	3	4	4	2	2	3	3	2	2	4	4	3	4	1	1	4
612	3	5	3	2	3	3	3	2	3	4	5	5	4	3	3	3	3	3	3	4	2	4	4	4	2	2	4	6	2	1	1	4
613	4	4	3	4	4	4	3	4	4	4	5	5	4	5	4	4	4	4	4	1	3	4	4	4	2	2	4	6	3	1	1	5
614	3	4	3	2	3	3	3	3	3	4	4	4	4	3	3	3	3	3	3	3	2	3	3	3	1	1	4	5	2	1	1	4
615	4	5	3	4	4	5	5	4	5	5	5	5	4	3	4	4	4	4	4	3	3	4	4	4	1	3	4	3	3	1	1	3
616	4	5	5	4	4	4	3	3	4	5	5	5	5	5	4	4	4	4	5	5	5	5	5	5	2	3	2	3	2	4	1	1
617	5	5	2	5	5	4	3	3	4	5	5	5	5	3	3	3	3	4	3	1	1	4	4	4	2	3	4	4	4	1	1	4
618	4	5	4	4	4	4	4	4	4	4	3	3	4	3	3	3	4	4	4	4	4	4	5	5	2	3	4	2	4	1	1	5
619	5	5	5	5	5	4	4	4	4	4	4	3	4	3	3	3	4	4	4	4	4	4	4	4	2	3	4	2	4	1	1	5
620	4	4	3	3	4	3	3	2	3	4	4	4	4	4	4	3	4	3	3	2	2	3	3	3	2	2	4	3	3	2	1	1
621	4	4	4	5	5	5	3	4	3	4	5	4	5	4	4	3	4	2	2	4	1	5	5	5	1	3	3	3	2	1	2	4
622	3	4	3	3	3	4	3	2	4	3	3	3	2	3	4	4	4	3	3	5	3	4	4	3	1	3	3	3	2	1	1	4
